# Supplementary material for: Development of a Novel Dual-Layer Janus Membrane via NIPS Process for Sweep Gas Membrane Distillation (SGMD) and Its Orientation-Dependent Response
Source: Membranes (Basel). 2026 Jun 10;16(6):204. doi: 10.3390/membranes16060204 (PMC13304111; doi:10.3390/membranes16060204)
Supplement: Supplementary file 1 [file membranes-16-00204-s001.zip]

Archive with 3 entries (3 files):
- membranes-4170544-supplementary.pdf
- membranes-4170544-Video S1.mp4
- membranes-4170544-Video S2.mp4
